# Supplementary material for: Functional transition of CA2 pyramidal neurons along the proximodistal axis determines resonance frequency preference
Source: Sci Rep. 2026 Feb 17;16:7172. doi: 10.1038/s41598-026-39754-3 (PMC12921012; doi:10.1038/s41598-026-39754-3)
Supplement: Supplementary file 1 — Supplementary Material 1 [file 41598_2026_39754_MOESM1_ESM.xlsx]

## Sheet: Correlation Data
	localization	n° dendrites	apical	basal	lateral	total dendritic length	n° nodes	n° end points
Cell 1	0.512821	5	1	4	0	4944.07	39	45
Cell 2	0.228205	4	1	3	0	4721.25	35	38
Cell 5	0.525074	3	1	2	0	5863.84	43	48
Cell 6	0.365782	5	1	4	0	5434.96	48	50
Cell 9	0.365782	7	2	2	3	5505.04	38	47
Cell 10	0.586912	7	2	4	1	7365.09	43	51
Cell 11	0.474438	5	1	2	2	4780.35	37	44
Cell 12	0.944444	6	1	4	1	5843.48	34	41
Cell 13	0.766667	4	1	2	1	5460.07	35	41
Cell 14	0.613333	4	2	2	0	6992.12	56	60
Cell 15	0.923581	6	3	1	2	5581.92	34	44
Cell 22	0.695238	7	3	3	1	6157.36	43	52
Cell 23	0.895146	4	1	3	0	5105.03	32	37
Cell 25	0.867403	7	1	4	2	4960.61	41	51
Cell 28	0.708475	3	1	1	1	4949.41	35	41

## Sheet: Spearman r
	localization	n° dendrites	apical	basal	lateral	total dendritic length	n° nodes	n° end points
localization	1	0.0759577	0.0888812	-0.0745505	0.22581	0.289544	-0.47749	-0.181493
n° dendrites	0.0759577	1	0.529193	0.442399	0.612872	0.285273	0.154858	0.449524
apical	0.0888812	0.529193	1	-0.249909	0.347262	0.659059	0.250236	0.523856
basal	-0.0745505	0.442399	-0.249909	1	-0.271679	-0.00372419	0.246858	0.206873
lateral	0.22581	0.612872	0.347262	-0.271679	1	0.0207673	-0.236008	0.0664346
total dendritic length	0.289544	0.285273	0.659059	-0.00372419	0.0207673	1	0.412255	0.581696
n° nodes	-0.47749	0.154858	0.250236	0.246858	-0.236008	0.412255	1	0.900456
n° end points	-0.181493	0.449524	0.523856	0.206873	0.0664346	0.581696	0.900456	1

## Sheet: p-value Spearman r
	localization	n° dendrites	apical	basal	lateral	total dendritic length	n° nodes	n° end points
localization		0.785522	0.749817	0.790121	0.413628	0.292787	0.0734497	0.513521
n° dendrites	0.785522		0.0468864	0.0991614	0.0182183	0.299937	0.577625	0.0936443
apical	0.749817	0.0468864		0.384615	0.212954	0.00905761	0.361905	0.046953
basal	0.790121	0.0991614	0.384615		0.327077	0.991494	0.370402	0.454492
lateral	0.413628	0.0182183	0.212954	0.327077		0.94311	0.392511	0.812473
total dendritic length	0.292787	0.299937	0.00905761	0.991494	0.94311		0.127351	0.0251125
n° nodes	0.0734497	0.577625	0.361905	0.370402	0.392511	0.127351		1.3806e-05
n° end points	0.513521	0.0936443	0.046953	0.454492	0.812473	0.0251125	1.3806e-05

## Sheet: CI of rs
	localization	n° dendrites	apical	basal	lateral	total dendritic length	n° nodes	n° end points
localization		-0,46714737 to 0,57744673	-0,45691321 to 0,58605486	-0,57650266 to 0,46825299	-0,33881170 to 0,67085121	-0,27701915 to 0,70671390	-0,80130476 to 0,062709242	-0,64462428 to 0,37908700
n° dendrites	-0,46714737 to 0,57744673		0,0065042790 to 0,82476625	-0,10690023 to 0,78479296	0,13024467 to 0,86069701	-0,28131272 to 0,70437540	-0,40231312 to 0,62831862	-0,098098718 to 0,78818576
apical	-0,45691321 to 0,58605486	0,0065042790 to 0,82476625		-0,68466078 to 0,31600579	-0,21670156 to 0,73744095	0,20565393 to 0,87952542	-0,31569184 to 0,68484601	-0,00088018967 to 0,82239053
basal	-0,57650266 to 0,46825299	-0,10690023 to 0,78479296	-0,68466078 to 0,31600579		-0,69687312 to 0,29482582	-0,52718860 to 0,52178920	-0,31893027 to 0,68292920	-0,35627875 to 0,65977874
lateral	-0,33881170 to 0,67085121	0,13024467 to 0,86069701	-0,21670156 to 0,73744095	-0,69687312 to 0,29482582		-0,50927407 to 0,53938630	-0,67673301 to 0,32924109	-0,47459669 to 0,57103143
total dendritic length	-0,27701915 to 0,70671390	-0,28131272 to 0,70437540	0,20565393 to 0,87952542	-0,52718860 to 0,52178920	-0,50927407 to 0,53938630		-0,14320367 to 0,77021009	0,082316245 to 0,84759287
n° nodes	-0,80130476 to 0,062709242	-0,40231312 to 0,62831862	-0,31569184 to 0,68484601	-0,31893027 to 0,68292920	-0,67673301 to 0,32924109	-0,14320367 to 0,77021009		0,71243151 to 0,96785006
n° end points	-0,64462428 to 0,37908700	-0,098098718 to 0,78818576	-0,00088018967 to 0,82239053	-0,35627875 to 0,65977874	-0,47459669 to 0,57103143	0,082316245 to 0,84759287	0,71243151 to 0,96785006

## Sheet: Data n° dendrites
	localization	n° dendrites
Cell 1	0.512821	5
Cell 2	0.228205	4
Cell 5	0.525074	3
Cell 6	0.365782	5
Cell 9	0.365782	7
Cell 10	0.586912	7
Cell 11	0.474438	5
Cell 12	0.944444	6
Cell 13	0.766667	4
Cell 14	0.613333	4
Cell 15	0.923581	6
Cell 22	0.695238	7
Cell 23	0.895146	4
Cell 25	0.867403	7
Cell 28	0.708475	3

## Sheet: Linear Regression n° dendrites
	n° dendrites
Best-fit values
Slope	0.9599
Y-intercept	4.527
X-intercept	-4.716
1/slope	1.042
Std. Error
Slope	1.797
Y-intercept	1.199
95% Confidence Intervals
Slope	-2,923 to 4,843
Y-intercept	1,937 to 7,117
X-intercept	-infinity to -0,4109
Goodness of Fit
R squared	0.02147
Sy.x	1.496
Is slope significantly non-zero?
F	0.2853
DFn, DFd	1, 13
P value	0.6023
Deviation from zero?	Not Significant
Equation	Y = 0,9599*X + 4,527
Data
Number of X values	15
Maximum number of Y replicates	1
Total number of values	15
Number of missing values	0

## Sheet: Data total dendritic length
	localization	total dendritic length
Cell 1	0.512821	4944.07
Cell 2	0.228205	4721.25
Cell 5	0.525074	5863.84
Cell 6	0.365782	5434.96
Cell 9	0.365782	5505.04
Cell 10	0.586912	7365.09
Cell 11	0.474438	4780.35
Cell 12	0.944444	5843.48
Cell 13	0.766667	5460.07
Cell 14	0.613333	6992.12
Cell 15	0.923581	5581.92
Cell 22	0.695238	6157.36
Cell 23	0.895146	5105.03
Cell 25	0.867403	4960.61
Cell 28	0.708475	4949.41

## Sheet: Linear Regression length
	total dendritic length
Best-fit values
Slope	366.8
Y-intercept	5346
X-intercept	-14.58
1/slope	0.002727
Std. Error
Slope	965.7
Y-intercept	644.2
95% Confidence Intervals
Slope	-1719 to 2453
Y-intercept	3954 to 6738
X-intercept	-infinity to -1,634
Goodness of Fit
R squared	0.01097
Sy.x	803.8
Is slope significantly non-zero?
F	0.1442
DFn, DFd	1, 13
P value	0.7102
Deviation from zero?	Not Significant
Equation	Y = 366,8*X + 5346
Data
Number of X values	15
Maximum number of Y replicates	1
Total number of values	15
Number of missing values	0

## Sheet: Data n° nodes
	localization	n° nodes
Cell 1	0.512821	39
Cell 2	0.228205	35
Cell 5	0.525074	43
Cell 6	0.365782	48
Cell 9	0.365782	38
Cell 10	0.586912	43
Cell 11	0.474438	37
Cell 12	0.944444	34
Cell 13	0.766667	35
Cell 14	0.613333	56
Cell 15	0.923581	34
Cell 22	0.695238	43
Cell 23	0.895146	32
Cell 25	0.867403	41
Cell 28	0.708475	35

## Sheet: Linear Regression n° nodes
	n° nodes
Best-fit values
Slope	-8.809
Y-intercept	45.1
X-intercept	5.119
1/slope	-0.1135
Std. Error
Slope	7.568
Y-intercept	5.049
95% Confidence Intervals
Slope	-25,16 to 7,541
Y-intercept	34,19 to 56,00
X-intercept	2,193 to +infinity
Goodness of Fit
R squared	0.09439
Sy.x	6.3
Is slope significantly non-zero?
F	1.355
DFn, DFd	1, 13
P value	0.2653
Deviation from zero?	Not Significant
Equation	Y = -8,809*X + 45,10
Data
Number of X values	15
Maximum number of Y replicates	1
Total number of values	15
Number of missing values	0

[truncated: 2 more sheets: Data n° end points, Linear Regression n° end points]
