# Supplementary material for: Functional transition of CA2 pyramidal neurons along the proximodistal axis determines resonance frequency preference
Source: Sci Rep. 2026 Feb 17;16:7172. doi: 10.1038/s41598-026-39754-3 (PMC12921012; doi:10.1038/s41598-026-39754-3)
Supplement: Supplementary file 2 — Supplementary Material 2 [file 41598_2026_39754_MOESM2_ESM.xlsx]

## Sheet: Correlation Data
	localization	sEPSC amplitude	sEPSC frequency	sEPSC area	sEPSC half width
Cell 1	0.512821	56.5361	0.941094	533.271	1.96119
Cell 2	0.228205	41.8335	1.52124	367.688	1.56355
Cell 3	0.15641	70.7721	3.01237	603.995	3.25639
Cell 4	0.693215	40.555	4.12317	157.546	1.5302
Cell 5	0.525074	35.3326	2.08975	217.881	1.7256
Cell 6	0.365782	96.8667	3.11562	765.559	3.44077
Cell 7	0.693215	20.5713	0.76994	62.6526	0.736636
Cell 8	0.365782	51.6907	1.72711	361.896	1.53576
Cell 9	0.586912	25.8116	2.28641	93.3601	0.724059
Cell 10	0.474438	28.3831	4.98794	118.425	0.899477
Cell 11	0.944444	43.4929	6.87166	225.773	2.2406
Cell 12	0.766667	53.8966	7.32831	288.015	2.39072
Cell 13	0.613333	49.3543	7.12005	301.844	2.66199
Cell 14	0.923581	20.8621	1.53742	64.3052	0.59437
Cell 15	0.827511	36.3094	3.73488	191.086	2.05328
Cell 16	0.679039	32.1877	2.62342	135.5	1.34193
Cell 17	0.885553	23.0879	1.6247	86.1423	0.857703
Cell 18	0.818011	27.4592	1.70131	88.9446	0.991773
Cell 19	0.772983	52.8111	1.88324	340.921	1.74637
Cell 20	0.866667	24.4567	1.09694	91.2899	0.780741
Cell 21	0.695238	21.3506	1.11579	84.1087	0.560706
Cell 22	0.895146	34.8839	4.78919	236.151	2.02536
Cell 23	0.631068	38.7348	5.03207	221.486	1.81581
Cell 24	0.867403	24.5218	2.7112	80.1983	0.841924
Cell 25	0.604972	25.9326	3.12381	112.793	0.95823
Cell 26	0.502762	39.5512	2.65416	204.169	2.36972
Cell 27	0.708475	29.939	5.48257	209.424	1.74386
Cell 28	0.279359	28.2207	2.93847	102.505	1.09467
Cell 29	0.208185	32.2676	2.58347	116.363	0.947225
Cell 30	0.126335	37.7022	8.95032	142.812	1.52973
Cell 31	0.399281	25.3802	1.61193	109.881	0.65923
Cell 32	0.255396	34.8864	0.949192	146.286	1.10718
Cell 33	0.824921	33.2807	7.03745	125.715	1.21165
Cell 34	0.687697	20.4463	1.46016	93.1685	0.494717

## Sheet: Spearman r
	localization	sEPSC amplitude	sEPSC frequency	sEPSC area	sEPSC half width
localization	1	-0.335116	0.0554707	-0.332366	-0.127445
sEPSC amplitude	-0.335116	1	0.412987	0.941635	0.90191
sEPSC frequency	0.0554707	0.412987	1	0.359206	0.542246
sEPSC area	-0.332366	0.941635	0.359206	1	0.886937
sEPSC half width	-0.127445	0.90191	0.542246	0.886937	1

## Sheet: p-value Spearman r
	localization	sEPSC amplitude	sEPSC frequency	sEPSC area	sEPSC half width
localization		0.0526974	0.755353	0.0547929	0.472593
sEPSC amplitude	0.0526974		0.0152031	1.0955e-16	3.31871e-13
sEPSC frequency	0.755353	0.0152031		0.036945	0.00092389
sEPSC area	0.0547929	1.0955e-16	0.036945		2.88369e-12
sEPSC half width	0.472593	3.31871e-13	0.00092389	2.88369e-12

## Sheet: CI of rs
	localization	sEPSC amplitude	sEPSC frequency	sEPSC area	sEPSC half width
localization		-0,61130809 to 0,013845215	-0,29761341 to 0,39520569	-0,60936577 to 0,016939867	-0,45466751 to 0,23009039
sEPSC amplitude	-0,61130809 to 0,013845215		0,076629906 to 0,66494917	0,88313931 to 0,97129628	0,80754692 to 0,95125286
sEPSC frequency	-0,29761341 to 0,39520569	0,076629906 to 0,66494917		0,013545881 to 0,62817756	0,24012322 to 0,74859803
sEPSC area	-0,60936577 to 0,016939867	0,88313931 to 0,97129628	0,013545881 to 0,62817756		0,77983678 to 0,94358830
sEPSC half width	-0,45466751 to 0,23009039	0,80754692 to 0,95125286	0,24012322 to 0,74859803	0,77983678 to 0,94358830

## Sheet: Data amplitude
	localization	sEPSC amplitude
Cell 1	0.512821	56.5361
Cell 2	0.228205	41.8335
Cell 3	0.15641	70.7721
Cell 4	0.693215	40.555
Cell 5	0.525074	35.3326
Cell 6	0.365782	96.8667
Cell 7	0.693215	20.5713
Cell 8	0.365782	51.6907
Cell 9	0.586912	25.8116
Cell 10	0.474438	28.3831
Cell 11	0.944444	43.4929
Cell 12	0.766667	53.8966
Cell 13	0.613333	49.3543
Cell 14	0.923581	20.8621
Cell 15	0.827511	36.3094
Cell 16	0.679039	32.1877
Cell 17	0.885553	23.0879
Cell 18	0.818011	27.4592
Cell 19	0.772983	52.8111
Cell 20	0.866667	24.4567
Cell 21	0.695238	21.3506
Cell 22	0.895146	34.8839
Cell 23	0.631068	38.7348
Cell 24	0.867403	24.5218
Cell 25	0.604972	25.9326
Cell 26	0.502762	39.5512
Cell 27	0.708475	29.939
Cell 28	0.279359	28.2207
Cell 29	0.208185	32.2676
Cell 30	0.126335	37.7022
Cell 31	0.399281	25.3802
Cell 32	0.255396	34.8864
Cell 33	0.824921	33.2807
Cell 34	0.687697	20.4463

## Sheet: Linear Regression amplitu
Best-fit values
Slope	-23.12
Y-intercept	50.9
X-intercept	2.202
1/slope	-0.04326
Std. Error
Slope	10.96
Y-intercept	7.069
95% Confidence Intervals
Slope	-45,44 to -0,7919
Y-intercept	36,50 to 65,30
X-intercept	1,398 to 47,39
Goodness of Fit
R squared	0.1221
Sy.x	15.18
Is slope significantly non-zero?
F	4.449
DFn, DFd	1, 32
P value	0.0428
Deviation from zero?	Significant
Equation	Y = -23,12*X + 50,90
Data
Number of X values	34
Maximum number of Y replicates	1
Total number of values	34
Number of missing values	0

## Sheet: Data half width
	localization	sEPSC half width
Cell 1	0.512821	1.96119
Cell 2	0.228205	1.56355
Cell 3	0.15641	3.25639
Cell 4	0.693215	1.5302
Cell 5	0.525074	1.7256
Cell 6	0.365782	3.44077
Cell 7	0.693215	0.736636
Cell 8	0.365782	1.53576
Cell 9	0.586912	0.724059
Cell 10	0.474438	0.899477
Cell 11	0.944444	2.2406
Cell 12	0.766667	2.39072
Cell 13	0.613333	2.66199
Cell 14	0.923581	0.59437
Cell 15	0.827511	2.05328
Cell 16	0.679039	1.34193
Cell 17	0.885553	0.857703
Cell 18	0.818011	0.991773
Cell 19	0.772983	1.74637
Cell 20	0.866667	0.780741
Cell 21	0.695238	0.560706
Cell 22	0.895146	2.02536
Cell 23	0.631068	1.81581
Cell 24	0.867403	0.841924
Cell 25	0.604972	0.95823
Cell 26	0.502762	2.36972
Cell 27	0.708475	1.74386
Cell 28	0.279359	1.09467
Cell 29	0.208185	0.947225
Cell 30	0.126335	1.52973
Cell 31	0.399281	0.65923
Cell 32	0.255396	1.10718
Cell 33	0.824921	1.21165
Cell 34	0.687697	0.494717

## Sheet: Linear Regression half width
Best-fit values
Slope	-0.619
Y-intercept	1.853
X-intercept	2.994
1/slope	-1.615
Std. Error
Slope	0.5451
Y-intercept	0.3515
95% Confidence Intervals
Slope	-1,729 to 0,4912
Y-intercept	1,137 to 2,569
X-intercept	1,435 to +infinity
Goodness of Fit
R squared	0.03875
Sy.x	0.755
Is slope significantly non-zero?
F	1.29
DFn, DFd	1, 32
P value	0.2645
Deviation from zero?	Not Significant
Equation	Y = -0,6190*X + 1,853
Data
Number of X values	34
Maximum number of Y replicates	1
Total number of values	34
Number of missing values	0

## Sheet: Data area
	localization	sEPSC area
Cell 1	0.512821	533.271
Cell 2	0.228205	367.688
Cell 3	0.15641	603.995
Cell 4	0.693215	157.546
Cell 5	0.525074	217.881
Cell 6	0.365782	765.559
Cell 7	0.693215	62.6526
Cell 8	0.365782	361.896
Cell 9	0.586912	93.3601
Cell 10	0.474438	118.425
Cell 11	0.944444	225.773
Cell 12	0.766667	288.015
Cell 13	0.613333	301.844
Cell 14	0.923581	64.3052
Cell 15	0.827511	191.086
Cell 16	0.679039	135.5
Cell 17	0.885553	86.1423
Cell 18	0.818011	88.9446
Cell 19	0.772983	340.921
Cell 20	0.866667	91.2899
Cell 21	0.695238	84.1087
Cell 22	0.895146	236.151
Cell 23	0.631068	221.486
Cell 24	0.867403	80.1983
Cell 25	0.604972	112.793
Cell 26	0.502762	204.169
Cell 27	0.708475	209.424
Cell 28	0.279359	102.505
Cell 29	0.208185	116.363
Cell 30	0.126335	142.812
Cell 31	0.399281	109.881
Cell 32	0.255396	146.286
Cell 33	0.824921	125.715
Cell 34	0.687697	93.1685

## Sheet: Linear Regression area
Best-fit values
Slope	-242.2
Y-intercept	353.5
X-intercept	1.459
1/slope	-0.004128
Std. Error
Slope	111
Y-intercept	71.56
95% Confidence Intervals
Slope	-468,3 to -16,19
Y-intercept	207,7 to 499,3
X-intercept	1,014 to 13,50
Goodness of Fit
R squared	0.1296
Sy.x	153.7
Is slope significantly non-zero?
F	4.765
DFn, DFd	1, 32
P value	0.0365
Deviation from zero?	Significant
Equation	Y = -242,2*X + 353,5
Data
Number of X values	34
Maximum number of Y replicates	1
Total number of values	34
Number of missing values	0

[truncated: 2 more sheets: Data frequency, Linear Regression frequency]
