# Supplementary material for: Functional transition of CA2 pyramidal neurons along the proximodistal axis determines resonance frequency preference
Source: Sci Rep. 2026 Feb 17;16:7172. doi: 10.1038/s41598-026-39754-3 (PMC12921012; doi:10.1038/s41598-026-39754-3)
Supplement: Supplementary file 3 — Supplementary Material 3 [file 41598_2026_39754_MOESM3_ESM.xlsx]

## Sheet: Correlation Data
	localization	resting membrane potential	input resistance	membrane time constant	sag ratio	rebound ratio
Cell 1	0.512821	-74.1297	126.94	25.8075	0.0846794	0.0969204
Cell 2	0.228205	-59.4522	134.03	29.4154	0.136163	0.0656669
Cell 3	0.15641	-59.0754	191.36	24.3518	0.0770998	0.0908574
Cell 4	0.693215	-56.1577	127.5	21.3728	0.325425	0.149956
Cell 5	0.525074	-62.4894	112.37	23.6823	0.15858	0.122558
Cell 6	0.365782	-61.6213	158.69	23.6823	0.361623	0.291023
Cell 7	0.693215	-53.9883	94.064	30.2926	0.371198	0.223948
Cell 8	0.365782	-72.8716	112.11	21.3872	0.137046	0.114604
Cell 9	0.586912	-76.1115	105.34	23.8297	0.103453	0.0907504
Cell 10	0.474438	-77.8175	87.95	23.6392	0.133932	0.142708
Cell 11	0.944444	-73.7505	84.602	65.1524	0.281191	0.553597
Cell 12	0.766667	-72.9806	90.216	31.8616	0.17097	0.0720534
Cell 13	0.613333	-74.799	63.84	26.5792	0.16541	0.191321
Cell 14	0.923581	-71.3718	63.777	19.7927	0.356175	0.240925
Cell 15	0.827511	-71.748	95.25	17.9422	0.206551	0.240925
Cell 16	0.679039	-73.5403	106.8	24.4984	0.0726774	0.0820402
Cell 17	0.885553	-64.7048	88.605	21.3252	0.258019	0.135853
Cell 18	0.818011	-64.0764	95.826	25.3906	0.212179	0.13546
Cell 19	0.772983	-60.8478	105.43	17.9818	0.121214	0.218769
Cell 20	0.866667	-71.775	106.48	15.2303	0.326926	0.431255
Cell 21	0.695238	-56.5802	85.738	20.1931	0.13234	0.0821378
Cell 22	0.895146	-74.0869	194.25	51.0857	0.15964	0.0294959
Cell 23	0.631068	-74.765	125.03	63.4615	0.273409	0.0670847
Cell 24	0.867403	-76.5618	75.147	30.7742	0.340177	0.222205
Cell 25	0.604972	-78.2065	116.9	42.1885	0.187502	0.117004
Cell 26	0.502762	-79.6184	190.19	15.2587	0.101084	0.0710349
Cell 27	0.708475	-62.5077	159.78	42.0409	0.16184	0.0613164
Cell 28	0.279359	-58.5009	132.858	25.2497	0.0627964	0.0227583
Cell 29	0.208185	-70.1471	140.335	31.2341	0.0627062	0.0619855
Cell 30	0.126335	-68.9209	187.128	33.5184	0.0462109	0.0591196
Cell 31	0.399281	-76.0482	217.881	37.5853	0.107821	0.0256753
Cell 32	0.255396	-84.7085	176.587	38.4504	0.164353	0.0853822
Cell 33	0.824921	-67.4704	98.1803	20.4909	0.189419	0.157848
Cell 34	0.687697	-67.8137	55.9594	14.8025	0.150505	0.0926663

## Sheet: Spearman r
	localization	resting membrane potential	input resistance	membrane time constant	sag ratio	rebound ratio
localization	1	0.0110024	-0.587256	-0.155803	0.629737	0.505081
resting membrane potential	0.0110024	1	-0.00106952	-0.291848	0.062796	0.0751776
input resistance	-0.587256	-0.00106952	1	0.339675	-0.433461	-0.610589
membrane time constant	-0.155803	-0.291848	0.339675	1	-0.01528	-0.40541
sag ratio	0.629737	0.062796	-0.433461	-0.01528	1	0.697227
rebound ratio	0.505081	0.0751776	-0.610589	-0.40541	0.697227	1

## Sheet: p-value Spearman r
	localization	resting membrane potential	input resistance	membrane time constant	sag ratio	rebound ratio
localization		0.950756	0.000261041	0.378918	6.59378e-05	0.00231417
resting membrane potential	0.950756		0.99521	0.0939766	0.724229	0.672617
input resistance	0.000261041	0.99521		0.0493656	0.0104395	0.000125628
membrane time constant	0.378918	0.0939766	0.0493656		0.93165	0.017376
sag ratio	6.59378e-05	0.724229	0.0104395	0.93165		4.6098e-06
rebound ratio	0.00231417	0.672617	0.000125628	0.017376	4.6098e-06

## Sheet: CI of rs
	localization	resting membrane potential	input resistance	membrane time constant	sag ratio	rebound ratio
localization		-0,33763764 to 0,35698788	-0,77626113 to -0,30138274	-0,47732139 to 0,20250552	0,36145084 to 0,80171954	0,19129186 to 0,72520180
resting membrane potential	-0,33763764 to 0,35698788		-0,34828987 to 0,34640891	-0,58036437 to 0,061762715	-0,29089885 to 0,40139056	-0,27946989 to 0,41177472
input resistance	-0,77626113 to -0,30138274	-0,34828987 to 0,34640891		-0,0087019032 to 0,61451965	-0,67863365 to -0,10137404	-0,79032119 to -0,33409732
membrane time constant	-0,47732139 to 0,20250552	-0,58036437 to 0,061762715	-0,0087019032 to 0,61451965		-0,36071525 to 0,33384160	-0,65984117 to -0,067575738
sag ratio	0,36145084 to 0,80171954	-0,29089885 to 0,40139056	-0,67863365 to -0,10137404	-0,36071525 to 0,33384160		0,46168963 to 0,84092092
rebound ratio	0,19129186 to 0,72520180	-0,27946989 to 0,41177472	-0,79032119 to -0,33409732	-0,65984117 to -0,067575738	0,46168963 to 0,84092092

## Sheet: Data rmp
	localization	resting membrane potential
Cell 1	0.512821	-74.1297
Cell 2	0.228205	-59.4522
Cell 3	0.15641	-59.0754
Cell 4	0.693215	-56.1577
Cell 5	0.525074	-62.4894
Cell 6	0.365782	-61.6213
Cell 7	0.693215	-53.9883
Cell 8	0.365782	-72.8716
Cell 9	0.586912	-76.1115
Cell 10	0.474438	-77.8175
Cell 11	0.944444	-73.7505
Cell 12	0.766667	-72.9806
Cell 13	0.613333	-74.799
Cell 14	0.923581	-71.3718
Cell 15	0.827511	-71.748
Cell 16	0.679039	-73.5403
Cell 17	0.885553	-64.7048
Cell 18	0.818011	-64.0764
Cell 19	0.772983	-60.8478
Cell 20	0.866667	-71.775
Cell 21	0.695238	-56.5802
Cell 22	0.895146	-74.0869
Cell 23	0.631068	-74.765
Cell 24	0.867403	-76.5618
Cell 25	0.604972	-78.2065
Cell 26	0.502762	-79.6184
Cell 27	0.708475	-62.5077
Cell 28	0.279359	-58.5009
Cell 29	0.208185	-70.1471
Cell 30	0.126335	-68.9209
Cell 31	0.399281	-76.0482
Cell 32	0.255396	-84.7085
Cell 33	0.824921	-67.4704
Cell 34	0.687697	-67.8137

## Sheet: Linear Regression rmp
Best-fit values
Slope	-1.399
Y-intercept	-68.26
X-intercept	-48.78
1/slope	-0.7146
Std. Error
Slope	5.689
Y-intercept	3.669
95% Confidence Intervals
Slope	-12,99 to 10,19
Y-intercept	-75,73 to -60,78
X-intercept	-infinity to -4,716
Goodness of Fit
R squared	0.001887
Sy.x	7.88
Is slope significantly non-zero?
F	0.0605
DFn, DFd	1, 32
P value	0.8073
Deviation from zero?	Not Significant
Equation	Y = -1,399*X - 68,26
Data
Number of X values	34
Maximum number of Y replicates	1
Total number of values	34
Number of missing values	0

## Sheet: Data input resistance
	localization	input resistance
Cell 1	0.512821	126.94
Cell 2	0.228205	134.03
Cell 3	0.15641	191.36
Cell 4	0.693215	127.5
Cell 5	0.525074	112.37
Cell 6	0.365782	158.69
Cell 7	0.693215	94.064
Cell 8	0.365782	112.11
Cell 9	0.586912	105.34
Cell 10	0.474438	87.95
Cell 11	0.944444	84.602
Cell 12	0.766667	90.216
Cell 13	0.613333	63.84
Cell 14	0.923581	63.777
Cell 15	0.827511	95.25
Cell 16	0.679039	106.8
Cell 17	0.885553	88.605
Cell 18	0.818011	95.826
Cell 19	0.772983	105.43
Cell 20	0.866667	106.48
Cell 21	0.695238	85.738
Cell 22	0.895146	194.25
Cell 23	0.631068	125.03
Cell 24	0.867403	75.147
Cell 25	0.604972	116.9
Cell 26	0.502762	190.19
Cell 27	0.708475	159.78
Cell 28	0.279359	132.858
Cell 29	0.208185	140.335
Cell 30	0.126335	187.128
Cell 31	0.399281	217.881
Cell 32	0.255396	176.587
Cell 33	0.824921	98.1803
Cell 34	0.687697	55.9594

## Sheet: Linear Regression input resist.
Best-fit values
Slope	-101.1
Y-intercept	181.4
X-intercept	1.794
1/slope	-0.009889
Std. Error
Slope	24.94
Y-intercept	16.08
95% Confidence Intervals
Slope	-151,9 to -50,33
Y-intercept	148,7 to 214,2
X-intercept	1,383 to 3,012
Goodness of Fit
R squared	0.3394
Sy.x	34.54
Is slope significantly non-zero?
F	16.44
DFn, DFd	1, 32
P value	0.0003
Deviation from zero?	Significant
Equation	Y = -101,1*X + 181,4
Data
Number of X values	34
Maximum number of Y replicates	1
Total number of values	34
Number of missing values	0

## Sheet: Data sag ratio
	localization	sag ratio
Cell 1	0.512821	0.0846794
Cell 2	0.228205	0.136163
Cell 3	0.15641	0.0770998
Cell 4	0.693215	0.325425
Cell 5	0.525074	0.15858
Cell 6	0.365782	0.361623
Cell 7	0.693215	0.371198
Cell 8	0.365782	0.137046
Cell 9	0.586912	0.103453
Cell 10	0.474438	0.133932
Cell 11	0.944444	0.281191
Cell 12	0.766667	0.17097
Cell 13	0.613333	0.16541
Cell 14	0.923581	0.356175
Cell 15	0.827511	0.206551
Cell 16	0.679039	0.0726774
Cell 17	0.885553	0.258019
Cell 18	0.818011	0.212179
Cell 19	0.772983	0.121214
Cell 20	0.866667	0.326926
Cell 21	0.695238	0.13234
Cell 22	0.895146	0.15964
Cell 23	0.631068	0.273409
Cell 24	0.867403	0.340177
Cell 25	0.604972	0.187502
Cell 26	0.502762	0.101084
Cell 27	0.708475	0.16184
Cell 28	0.279359	0.0627964
Cell 29	0.208185	0.0627062
Cell 30	0.126335	0.0462109
Cell 31	0.399281	0.107821
Cell 32	0.255396	0.164353
Cell 33	0.824921	0.189419
Cell 34	0.687697	0.150505

## Sheet: Linear Regression sag ratio
Best-fit values
Slope	0.2246
Y-intercept	0.04771
X-intercept	-0.2125
1/slope	4.453
Std. Error
Slope	0.05808
Y-intercept	0.03746
95% Confidence Intervals
Slope	0,1063 to 0,3429
Y-intercept	-0,02858 to 0,1240
X-intercept	-1,134 to 0,08574
Goodness of Fit
R squared	0.3184
Sy.x	0.08044
Is slope significantly non-zero?
F	14.95
DFn, DFd	1, 32
P value	0.0005
Deviation from zero?	Significant
Equation	Y = 0,2246*X + 0,04771
Data
Number of X values	34
Maximum number of Y replicates	1
Total number of values	34
Number of missing values	0

[truncated: 4 more sheets: Data rebound ratio, Linear Regression rebound ratio, Data membr. time constant, Linear Regression mem time cons]
