# Supplementary material for: Functional transition of CA2 pyramidal neurons along the proximodistal axis determines resonance frequency preference
Source: Sci Rep. 2026 Feb 17;16:7172. doi: 10.1038/s41598-026-39754-3 (PMC12921012; doi:10.1038/s41598-026-39754-3)
Supplement: Supplementary file 4 — Supplementary Material 4 [file 41598_2026_39754_MOESM4_ESM.xlsx]

## Sheet: Correlation Data
	localization	rheobase	n° APs at 300 pA	peak amplitude	rise time 10-90%	decay time 90-10%
Cell 1	0.512821	260	2	85.9125	0.242429	0.940139
Cell 2	0.228205	180	7	87.63	0.247456	1.06034
Cell 3	0.15641	220	10	85.4931	0.224137	0.82501
Cell 4	0.693215	60	21	92.6224	0.255378	1.052
Cell 5	0.525074	180	10	91.0991	0.199805	0.912804
Cell 6	0.365782	120	12	89.2227	0.227459	0.712569
Cell 7	0.693215	80	21	83.5836	0.274557	1.08428
Cell 8	0.365782	220	2	92.154	0.240345	0.852216
Cell 9	0.586912	320	0	87.9486	0.259436	1.20671
Cell 10	0.474438	300	1	88.0989	0.248649	1.05763
Cell 11	0.944444	160	15	91.6927	0.224717	0.940597
Cell 12	0.766667	160	14	91.6853	0.206963	0.919417
Cell 13	0.613333	240	4	89.5178	0.249702	0.99272
Cell 14	0.923581	160	24	89.4364	0.214321	0.811523
Cell 15	0.827511	100	21	91.3173	0.233214	0.88857
Cell 16	0.679039	140	18	89.8295	0.206854	0.840472
Cell 17	0.885553	120	14	94.3776	0.259956	1.11439
Cell 18	0.818011	180	10	94.6321	0.252914	1.10716
Cell 19	0.772983	100	18	96.9822	0.249191	1.15852
Cell 20	0.866667	80	22	91.4862	0.253285	1.03463
Cell 21	0.695238	200	7	91.8442	0.233931	0.97986
Cell 22	0.895146	140	11	89.2921	0.278359	1.18704
Cell 23	0.631068	180	8	91.5758	0.282056	1.13913
Cell 24	0.867403	180	15	92.04	0.273296	1.13954
Cell 25	0.604972	220	3	91.1541	0.289564	1.22044
Cell 26	0.502762	200	4	90.3587	0.299598	1.09232
Cell 27	0.708475	160	9	91.9628	0.281944	1.26097
Cell 28	0.279359	140	11	86.198	0.238577	0.823174
Cell 29	0.208185	180	9	83.9138	0.24256	0.748055
Cell 30	0.126335	160	10	89.3506	0.250199	0.874596
Cell 31	0.399281	180	8	85.1297	0.274353	0.763159
Cell 32	0.255396	260	2	86.735	0.278164	0.966474
Cell 33	0.824921	160	15	89.081	0.257741	0.875989
Cell 34	0.687697	300	1	78.9703	0.285142	0.931259

## Sheet: Spearman r
	localization	rheobase	n° APs at 300 pA	peak amplitude	rise time 10-90%	decay time 90-10%
localization	1	-0.445982	0.578038	0.543551	0.0655562	0.376987
rheobase	-0.445982	1	-0.893029	-0.322691	0.155261	0.0617656
n° APs at 300 pA	0.578038	-0.893029	1	0.319603	-0.309802	-0.153599
peak amplitude	0.543551	-0.322691	0.319603	1	-0.046906	0.420932
rise time 10-90%	0.0655562	0.155261	-0.309802	-0.046906	1	0.627196
decay time 90-10%	0.376987	0.0617656	-0.153599	0.420932	0.627196	1

## Sheet: p-value Spearman r
	localization	rheobase	n° APs at 300 pA	peak amplitude	rise time 10-90%	decay time 90-10%
localization		0.00820279	0.000343265	0.000892836	0.712609	0.0279652
rheobase	0.00820279		1.24359e-12	0.0626938	0.3806	0.728582
n° APs at 300 pA	0.000343265	1.24359e-12		0.0653959	0.0745816	0.385782
peak amplitude	0.000892836	0.0626938	0.0653959		0.792226	0.0131742
rise time 10-90%	0.712609	0.3806	0.0745816	0.792226		7.20031e-05
decay time 90-10%	0.0279652	0.728582	0.385782	0.0131742	7.20031e-05

## Sheet: CI of rs
	localization	rheobase	n° APs at 300 pA	peak amplitude	rise time 10-90%	decay time 90-10%
localization		-0,68691970 to -0,11671218	0,28864194 to 0,77065452	0,24186661 to 0,74941056	-0,28835973 to 0,40371305	0,034102397 to 0,64046929
rheobase	-0,68691970 to -0,11671218		-0,94671437 to -0,79106168	-0,60250737 to 0,027772044	-0,20303844 to 0,47689213	-0,29184548 to 0,40052242
n° APs at 300 pA	0,28864194 to 0,77065452	-0,94671437 to -0,79106168		-0,031212027 to 0,60030969	-0,59330607 to 0,042075756	-0,47557570 to 0,20467026
peak amplitude	0,24186661 to 0,74941056	-0,60250737 to 0,027772044	-0,031212027 to 0,60030969		-0,38793522 to 0,30541985	0,086183165 to 0,67027973
rise time 10-90%	-0,28835973 to 0,40371305	-0,20303844 to 0,47689213	-0,59330607 to 0,042075756	-0,38793522 to 0,30541985		0,35779443 to 0,80021422
decay time 90-10%	0,034102397 to 0,64046929	-0,29184548 to 0,40052242	-0,47557570 to 0,20467026	0,086183165 to 0,67027973	0,35779443 to 0,80021422

## Sheet: Data rheobase
	localization	rheobase
Cell 1	0.512821	260
Cell 2	0.228205	180
Cell 3	0.15641	220
Cell 4	0.693215	60
Cell 5	0.525074	180
Cell 6	0.365782	120
Cell 7	0.693215	80
Cell 8	0.365782	220
Cell 9	0.586912	320
Cell 10	0.474438	300
Cell 11	0.944444	160
Cell 12	0.766667	160
Cell 13	0.613333	240
Cell 14	0.923581	160
Cell 15	0.827511	100
Cell 16	0.679039	140
Cell 17	0.885553	120
Cell 18	0.818011	180
Cell 19	0.772983	100
Cell 20	0.866667	80
Cell 21	0.695238	200
Cell 22	0.895146	140
Cell 23	0.631068	180
Cell 24	0.867403	180
Cell 25	0.604972	220
Cell 26	0.502762	200
Cell 27	0.708475	160
Cell 28	0.279359	140
Cell 29	0.208185	180
Cell 30	0.126335	160
Cell 31	0.399281	180
Cell 32	0.255396	260
Cell 33	0.824921	160
Cell 34	0.687697	300

## Sheet: Linear Regression rheobase
Best-fit values
Slope	-86.23
Y-intercept	229.3
X-intercept	2.66
1/slope	-0.0116
Std. Error
Slope	43.76
Y-intercept	28.22
95% Confidence Intervals
Slope	-175,4 to 2,904
Y-intercept	171,9 to 286,8
X-intercept	1,598 to +infinity
Goodness of Fit
R squared	0.1082
Sy.x	60.61
Is slope significantly non-zero?
F	3.883
DFn, DFd	1, 32
P value	0.0575
Deviation from zero?	Not Significant
Equation	Y = -86,23*X + 229,3
Data
Number of X values	34
Maximum number of Y replicates	1
Total number of values	34
Number of missing values	0

## Sheet: Data n° AP 300
	localization	n° APs at 300 pA
Cell 1	0.512821	2
Cell 2	0.228205	7
Cell 3	0.15641	10
Cell 4	0.693215	21
Cell 5	0.525074	10
Cell 6	0.365782	12
Cell 7	0.693215	21
Cell 8	0.365782	2
Cell 9	0.586912	0
Cell 10	0.474438	1
Cell 11	0.944444	15
Cell 12	0.766667	14
Cell 13	0.613333	4
Cell 14	0.923581	24
Cell 15	0.827511	21
Cell 16	0.679039	18
Cell 17	0.885553	14
Cell 18	0.818011	10
Cell 19	0.772983	18
Cell 20	0.866667	22
Cell 21	0.695238	7
Cell 22	0.895146	11
Cell 23	0.631068	8
Cell 24	0.867403	15
Cell 25	0.604972	3
Cell 26	0.502762	4
Cell 27	0.708475	9
Cell 28	0.279359	11
Cell 29	0.208185	9
Cell 30	0.126335	10
Cell 31	0.399281	8
Cell 32	0.255396	2
Cell 33	0.824921	15
Cell 34	0.687697	1

## Sheet: Linear Regression n° AP 300
Best-fit values
Slope	14.35
Y-intercept	1.956
X-intercept	-0.1363
1/slope	0.0697
Std. Error
Slope	4.312
Y-intercept	2.781
95% Confidence Intervals
Slope	5,565 to 23,13
Y-intercept	-3,708 to 7,621
X-intercept	-1,321 to 0,1662
Goodness of Fit
R squared	0.2571
Sy.x	5.972
Is slope significantly non-zero?
F	11.07
DFn, DFd	1, 32
P value	0.0022
Deviation from zero?	Significant
Equation	Y = 14,35*X + 1,956
Data
Number of X values	34
Maximum number of Y replicates	1
Total number of values	34
Number of missing values	0

## Sheet: Data peak amplitude
	localization	peak amplitude
Cell 1	0.512821	85.9125
Cell 2	0.228205	87.63
Cell 3	0.15641	85.4931
Cell 4	0.693215	92.6224
Cell 5	0.525074	91.0991
Cell 6	0.365782	89.2227
Cell 7	0.693215	83.5836
Cell 8	0.365782	92.154
Cell 9	0.586912	87.9486
Cell 10	0.474438	88.0989
Cell 11	0.944444	91.6927
Cell 12	0.766667	91.6853
Cell 13	0.613333	89.5178
Cell 14	0.923581	89.4364
Cell 15	0.827511	91.3173
Cell 16	0.679039	89.8295
Cell 17	0.885553	94.3776
Cell 18	0.818011	94.6321
Cell 19	0.772983	96.9822
Cell 20	0.866667	91.4862
Cell 21	0.695238	91.8442
Cell 22	0.895146	89.2921
Cell 23	0.631068	91.5758
Cell 24	0.867403	92.04
Cell 25	0.604972	91.1541
Cell 26	0.502762	90.3587
Cell 27	0.708475	91.9628
Cell 28	0.279359	86.198
Cell 29	0.208185	83.9138
Cell 30	0.126335	89.3506
Cell 31	0.399281	85.1297
Cell 32	0.255396	86.735
Cell 33	0.824921	89.081
Cell 34	0.687697	78.9703

## Sheet: Linear Regression peak amplitud
Best-fit values
Slope	6.852
Y-intercept	85.37
X-intercept	-12.46
1/slope	0.1459
Std. Error
Slope	2.318
Y-intercept	1.495
95% Confidence Intervals
Slope	2,130 to 11,57
Y-intercept	82,33 to 88,42
X-intercept	-41,40 to -7,130
Goodness of Fit
R squared	0.2145
Sy.x	3.211
Is slope significantly non-zero?
F	8.737
DFn, DFd	1, 32
P value	0.0058
Deviation from zero?	Significant
Equation	Y = 6,852*X + 85,37
Data
Number of X values	34
Maximum number of Y replicates	1
Total number of values	34
Number of missing values	0

[truncated: 4 more sheets: Data rise time 10-90, Linear Regression risetime10-90, Data decay time 90-10, LinearRegression decaytime90-10]
