# Supplementary material for: Functional transition of CA2 pyramidal neurons along the proximodistal axis determines resonance frequency preference
Source: Sci Rep. 2026 Feb 17;16:7172. doi: 10.1038/s41598-026-39754-3 (PMC12921012; doi:10.1038/s41598-026-39754-3)
Supplement: Supplementary file 5 — Supplementary Material 5 [file 41598_2026_39754_MOESM5_ESM.xlsx]

## Sheet: Correlation Data
	localization	subthreshold resonance
Cell 1	0.512821	0.971251
Cell 2	0.228205	0.971251
Cell 3	0.15641	0.971251
Cell 4	0.693215	4.36681
Cell 5	0.525074	2.02922
Cell 6	0.365782	1.38351
Cell 7	0.693215	3.73413
Cell 8	0.365782	0.971251
Cell 9	0.586912	2.22717
Cell 10	0.474438	2.46792
Cell 11	0.944444	2.02922
Cell 12	0.766667	0.971251
Cell 13	0.613333	1.38351
Cell 14	0.923581	3.9032
Cell 15	0.827511	3.58166
Cell 16	0.679039	0.971251
Cell 17	0.885553	1.38351
Cell 18	0.818011	1.6909
Cell 19	0.772983	2.78087
Cell 20	0.866667	3.73413
Cell 21	0.695238	2.22717
Cell 22	0.895146	2.46792
Cell 23	0.631068	2.46792
Cell 24	0.867403	1.38351
Cell 25	0.604972	AP generation
Cell 26	0.502762	0.971251
Cell 27	0.708475	2.02922
Cell 28	0.279359	0.971251
Cell 29	0.208185	0.971251
Cell 30	0.126335	0.971251
Cell 31	0.399281	0.971251
Cell 32	0.255396	0.971251
Cell 33	0.824921	2.78087
Cell 34	0.687697	1.38351

## Sheet: Spearman r
	localization	subthreshold resonance
localization	1	0.654544
subthreshold resonance	0.654544	1

## Sheet: p-value Spearman r
	localization	subthreshold resonance
localization		3.59147e-05
subthreshold resonance	3.59147e-05

## Sheet: CI of rs
	localization	subthreshold resonance
localization		0,39253296 to 0,81829206
subthreshold resonance	0,39253296 to 0,81829206

## Sheet: Data resonance
	localization	subthreshold resonance
Cell 1	0.512821	0.971251
Cell 2	0.228205	0.971251
Cell 3	0.15641	0.971251
Cell 4	0.693215	4.36681
Cell 5	0.525074	2.02922
Cell 6	0.365782	1.38351
Cell 7	0.693215	3.73413
Cell 8	0.365782	0.971251
Cell 9	0.586912	2.22717
Cell 10	0.474438	2.46792
Cell 11	0.944444	2.02922
Cell 12	0.766667	0.971251
Cell 13	0.613333	1.38351
Cell 14	0.923581	3.9032
Cell 15	0.827511	3.58166
Cell 16	0.679039	0.971251
Cell 17	0.885553	1.38351
Cell 18	0.818011	1.6909
Cell 19	0.772983	2.78087
Cell 20	0.866667	3.73413
Cell 21	0.695238	2.22717
Cell 22	0.895146	2.46792
Cell 23	0.631068	2.46792
Cell 24	0.867403	1.38351
Cell 25	0.604972
Cell 26	0.502762	0.971251
Cell 27	0.708475	2.02922
Cell 28	0.279359	0.971251
Cell 29	0.208185	0.971251
Cell 30	0.126335	0.971251
Cell 31	0.399281	0.971251
Cell 32	0.255396	0.971251
Cell 33	0.824921	2.78087
Cell 34	0.687697	1.38351

## Sheet: Linear Regression resonance
Best-fit values
Slope	2.463
Y-intercept	0.4356
X-intercept	-0.1769
1/slope	0.4061
Std. Error
Slope	0.6154
Y-intercept	0.3976
95% Confidence Intervals
Slope	1,208 to 3,718
Y-intercept	-0,3753 to 1,247
X-intercept	-1,003 to 0,1039
Goodness of Fit
R squared	0.3406
Sy.x	0.8524
Is slope significantly non-zero?
F	16.01
DFn, DFd	1, 31
P value	0.0004
Deviation from zero?	Significant
Equation	Y = 2,463*X + 0,4356
Data
Number of X values	33
Maximum number of Y replicates	1
Total number of values	33
Number of missing values	0
